# Supplementary material for: Construction of engineered yeast producing ammonia from glutamine and soybean residues (okara)
Source: AMB Express. 2020 Apr 15;10:70. doi: 10.1186/s13568-020-01011-9 (PMC7158961; doi:10.1186/s13568-020-01011-9)
Supplement: Supplementary file 1 — Additional file 1: Table S1. MRM conditions for the quantification of amino acids from soybean residues by LC–MS/MS. l-glutamine-13C5,15N2, and labeled amino acid standards [50 μg/mL algae hydrolysate amino acid mixture (U-13C, 97%–99%; U-15N, 97%–99%; Cambridge Isotope Laboratories CNLM-452-0.5)] as an IS were used for quantification of amino acids in pretreated soybean residues. [file 13568_2020_1011_MOESM1_ESM.xlsx]

## Sheet: Table S1
Table S1. MRM conditions for the quantification of amino acids from soybean residues by LC-MS/MS
	Q1a	Q3b	CEc (eV)	Q1 Pre-bias (eV)	IS used for quantification
Arg	175.1	70.2	-24	-19	Arg-13C6-15N4*
Asp	134.1	74	-17	-27	Asp-13C4-15N*
Gln	147.1	56.2	-32	-3	Gln-13C5-15N2*
Glu	148.1	84.1	-17	-29	Glu-13C5-15N*
Gly	76.1	76.1	-11	-15	Gly-13C2-15N*
His	156.1	83.1	-11	-3	His-13C6-15N3*
Ile	132.1	43	-14	-26	Ile-13C6-15N*
Leu	132.1	30.2	-14	-18	Leu-13C6-15N*
Lys	147.1	130.1	-1	-16	Lys-13C6-15N2*
Met	150.1	61.1	-1	-22	Met-13C5-15N*
Phe	166.1	103.2	-12	-25	Phe-13C9-15N*
Pro	116.1	70.1	-18	-12	Pro-13C5-15N*
Ser	106.1	60.1	-15	-21	Ser-13C3-15N*
Thr	120.1	74.2	-15	-23	Thr-13C4-15N*
Tyr	182.1	91.1	-13	-28	Tyr-13C9-15N*
Val	118.1	55.2	-13	-23	Val-13C5-15N*
Arg-13C6-15N4*	185	122.5	-12	-14	―
Asp-13C4-15N*	139	77	-13	-16	―
Gln-13C5-15N2*	154.1	89	-30	-18	―
Glu-13C5-15N*	154	136.1	-10	-14	―
Gly-13C2-15N*	79	50.1	-11	-12	―
His-13C6-15N3*	165	118.1	-11	-16	―
Ile-13C6-15N*	139	92.1	-20	-15	―
Leu-13C6-15N*	139	92.1	-20	-15	―
Lys-13C6-15N2*	155	137.1	-10	-15	―
Met-13C5-15N*	156	60	-10	-19	―
Phe-13C9-15N*	176	129	-20	-20	―
Pro-13C5-15N*	122	75	-20	-20	―
Ser-13C3-15N*	110	62.1	-14	-14	―
Thr-13C4-15N*	125	107.1	-16	-15	―
Tyr-13C9-15N*	192	174.1	-12	-12	―
Val-13C5-15N*	124	77.1	-20	-15	―
a Q1 : Precursor ion, b Q3 : product ion, c CE : collision energy, *Internal standard
